# Supplementary material for: Bats and Rodents Shape Mammalian Retroviral Phylogeny
Source: Sci Rep. 2015 Nov 9;5:16561. doi: 10.1038/srep16561 (PMC4637884; doi:10.1038/srep16561)
Supplement: Supplementary Tables [file srep16561-s2.xls]

## Sheet: Table S1
Table S1. The information of host genomes.
Species name	Common name	Family	Order	Superorder	Abbreviation	Assembly*	Class I ERV copy nos.#	Class II ERV copy nos.#
Ailuropoda melanoleuca	Giant panda	Ursidae	Carnivora	Laurasiatheria	Aim	GCA_000004335.1	13	8
Balaenoptera acutorostrata	Minke whale	Balaenopteridae	Cetacea	Laurasiatheria	Baa	GCA_000493695.1	72	11
Bison bison	American bison	Bovidae	Artiodactyla	Laurasiatheria	Bib	JPYT00000000.1	195	43
Bos taurus	Cow	Bovidae	Artiodactyla	Laurasiatheria	Bot	GCA_000003055.3	29	69
Camelus dromedarius	Dromedary	Camelidae	Artiodactyla	Laurasiatheria	Cad	GCA_000767585.1	44	6
Canis lupus familiaris	Dog	Canidae	Carnivora	Laurasiatheria	Caf	GCA_000002285.2	40	1
Capra hircus	Goat	Bovidae	Artiodactyla	Laurasiatheria	Cah	GCA_000317765.1	237	44
Cavia porcellus	Guinea pig	Caviidae	Rodentia	Euarchontoglires	Cap	cavPor3	239	986
Ceratotherium simum simum	White rhinoceros	Rhinocerotidae	Perissodactyla	Laurasiatheria	Ces	GCA_000283155.1	147	0
Chrysochloris asiatica	Cape golden mole	Chrysochloridae	Afrosoricida	Afrotheria	Cha	GCA_000296735.1	62	69
Choloepus hoffmanni	Hoffmann's two-toed sloth	Megalonychidae	Piosa	Xenarthra	Chh	choHof1	8	45
Chinchilla lanigera	Long-tailed chinchilla	Chinchillidae	Rodentia	Euarchontoglires	Chl	GCA_000276665.1	20	20
Condylura cristata	Star-nosed mole	Talpidae	Soricomorpha	Laurasiatheria	Coc	GCA_000260355.1	28	15
Cricetulus griseus	Chinese hamster	Cricetidae	Rodentia	Euarchontoglires	Crg	CriGri_1.0	45	255
Dasypus novemcinctus	Nine-banded armadillo	Dasypodidae	Cingulata	Xenarthra	Dan	GCA_000208655.2	119	149
Dipodomys ordii	Kangaroo rat	Heteromyidae	Rodentia	Euarchontoglires	Dio	dipOrd1	24	114
Echinops telfairi	Lesser hedgehog tenrec	Tenrecidae	Afrosoricida	Afrotheria	Ect	TENREC	33	11
Eidolon helvum	Straw-coloured fruit bat	Pteropodidae	Chiroptera	Laurasiatheria	Eih	GCA_000465285.1	65	7
Elephantulus edwardii	Cape elephant shrew	Macroscelididae	Macroscelidea	Afrotheria	Ele	GCA_000299155.1	68	35
Eptesicus fuscus	Big brown bat	Vespertilionidae	Chiroptera	Laurasiatheria	Epf	GCA_000308155.1	73	27
Equus caballus	Horse	Equidae	Perissodactyla	Laurasiatheria	Eqc	GCA_000002305.1	12	13
Erinaceus europaeus	European hedgehog	Erinaceidae	Erinaceomorpha	Laurasiatheria	Ere	eriEur1	81	276
Felis catus	Cat	Felidae	Carnivora	Laurasiatheria	Fec	GCA_000181335.2	122	5
Galeopterus variegatus	Sunda flying lemur	Cynocephalidae	Dermoptera	Euarchontoglires	Gav	GCA_000696425.1	204	59
Heterocephalus glaber	Naked mole rat	Bathyergidae	Rodentia	Euarchontoglires	Heg	HetGla female 1.0	149	107
Homo sapiens	Human	Hominidae	Primates	Euarchontoglires	Hos	GCA_000001405.15	75	206
Ictidomys tridecemlineatus	Thirteen-lined ground squirrel	Sciuridae	Rodentia	Euarchontoglires	Ict	GCA_000236235.1	15	245
Jaculus jaculus	Lesser Egyptian jerboa	Dipodidae	Rodentia	Euarchontoglires	Jaj	GCA_000280705.1	115	171
Leptonychotes weddellii	Weddell seal	Phocidae	Carnivora	Laurasiatheria	Lew	GCA_000349705.1	80	2
Lipotes vexillifer	Baiji	Lipotidae	Cetacea	Laurasiatheria	Liv	GCA_000442215.1	77	23
Loxodonta africana	African bush elephant	Elephantidae	Proboscidea	Afrotheria	Loa	GCA_000001905.1	26	1
Macropus eugenii	Tammar wallaby	Macropodidae	Diprotodontia	Australidelphia	Mae	GCA_000004035.1	11	13
Macaca mulatta	Macaque	Cercopithecidae	Primates	Euarchontoglires	Mam	MMUL 1.0	137	147
Manis pentadactyla	Chinese pangolin	Manidae	Pholidota	Laurasiatheria	Map	GCA_000738955.1	229	42
Mesocricetus auratus	Golden hamster	Cricetidae	Rodentia	Euarchontoglires	Mea	GCA_000349665.1	27	72
Megaderma lyra	Greater false vampire bat	Megadermatidae	Chiroptera	Laurasiatheria	Mel	GCA_000465345.1	66	17
Monodelphis domestica	Opossum	Didelphidae	Didelphimorphia	Australidelphia	Mod	GCF_000002295.2	1319	161
Mustela putorius furo	Ferret	Mustelidae	Carnivora	Laurasiatheria	Mpf	GCA_000215625.1	120	16
Mus musculus	Mouse	Muridae	Rodentia	Euarchontoglires	Mum	GCA_000001635.5	600	1870
Myotis brandtii	Brandt’s bat	Vespertilionidae	Chiroptera	Laurasiatheria	Myb	GCA_000412655.1	78	39
Myotis davidii	David’s myotis	Vespertilionidae	Chiroptera	Laurasiatheria	Myd	GCA_000327345.1	64	26
Myotis lucifugus	Little brown bat	Vespertilionidae	Chiroptera	Laurasiatheria	Myl	GCA_000147115.1	125	109
Nannospalax galili	Upper Galilee mountains blind mole rat	Spalacidae	Rodentia	Euarchontoglires	Nag	GCA_000622305.1	698	708
Octodon degus	Degu	Octodontidae	Rodentia	Euarchontoglires	Ocd	GCA_000260255.1	36	28
Ochotona princeps	American pika	Ochotonidae	Lagomorpha	Euarchontoglires	Ocp	OchPri2.0	26	98
Odobenus rosmarus	Walrus	Odobenidae	Carnivora	Laurasiatheria	Odr	GCA_000321225.1	110	9
Ornithorhynchus anatinus	Platypus	Ornithorhynchidae	Monotremata		Ora	GCF_000002275.2	10	25
Oryctolagus cuniculus	Rabbit	Leporidae	Lagomorpha	Euarchontoglires	Orc	GCA_000003625.1	40	253
Orcinus orca	Killer whale	Delphinidae	Cetacea	Laurasiatheria	Oro	GCA_000331955.2	70	7
Orycteropus afer	Aardvark	Orycteropodidae	Tubulidentata	Afrotheria	Ory	OryAfe1	218	30
Otolemur garnettii	Busybaby	Galagidae	Primates	Euarchontoglires	Otg	GCA_000181295.3	83	30
Pan troglodytes	Chimpanzee	Hominidae	Primates	Euarchontoglires	Pat	GCA_000001515.4	90	185
Physeter catodon	Sperm whale	Physeteridae	Cetacea	Laurasiatheria	Phc	GCA_000472045.1	59	3
Pongo abelii	Orangutan	Hominidae	Primates	Euarchontoglires	Poa	GCA_000001545.1	51	153
Procavia capensis	Rock hyrax	Procaviidae	Hyracoidea	Afrotheria	Prc	proCap1	159	230
Pteropus alecto	Black flying fox	Pteropodidae	Chiroptera	Laurasiatheria	Pta	GCA_000325575.1	111	12
Panthera tigris	Tiger	Felidae	Carnivora	Laurasiatheria	Pti	GCA_000464555.1	93	7
Pteronotus parnellii	Parnell’s mustached bat	Mormoopidae	Chiroptera	Laurasiatheria	Ptp	GCA_000465405.1	26	13
Pteropus vampyrus	Large flying fox	Pteropodidae	Chiroptera	Laurasiatheria	Ptv	pteVam1	98	24
Rattus norvegicus	Rat	Muridae	Rodentia	Euarchontoglires	Ran	GCA_000001895.3	166	437
Rhinolophus ferrumequinum	Greater horseshoe bat	Rhinolophidae	Chiroptera	Laurasiatheria	Rhf	GCA_000465495.1	59	20
Sarcophilus harrisii	Tasmanian devil	Dasyuridae	Dasyuromorphia	Australidelphia	Sah	GCA_000189315.1	30	70
Sorex araneus	Shrew	Soricidae	Soricomorpha	Laurasiatheria	Soa	sorAra1	4	62
Sus scrofa	Pig	Suidae	Artiodactyla	Laurasiatheria	Sus	GCA_000003025.4	47	24
Trichechus manatus latirostris	West Indian manatee	Trichechidae	Sirenia	Afrotheria	Tml	GCA_000243295.1	215	15
Tupaia belangeri	Northen treeshrew	Tupaiidae	Scandentia	Euarchontoglires	Tub	tupBel1	54	65
Tupaia chinensis	Chinese treeshrew	Tupaiidae	Scandentia	Euarchontoglires	Tuc	GCA_000334495.1	118	49
Ursus maritimus	Polar bear	Ursidae	Carnivora	Laurasiatheria	Urm	GCA_000687225.1	22	9
Vicugna pacos	Alpaca	Camelidae	Artiodactyla	Laurasiatheria	Vip	vicPac1	8	18
*The assembly accession numbers in NCBI Assembly are shown; the gray shaded assemblie versions are from Ensembl.
#The viral numbers are recorded after remove non-informative sequences.

## Sheet: Table S2
Table S2. The information of retroviruses used for genomic mining and phylogenetic analyses.
Virus name	Genus	Abbreviation	Natural host	Accession nos.
Avian leukemia virus	Alpharetrovirus	ALV	Chicken	NC_015116
Rous sarcoma virus		RSV	Chicken	NC_001407
Jaagsiekte sheep retrovirus	Betaretrovirus	JSV	Sheep	NC_001494
Mason-Pfizer monkey virus		MPMV	Primate	NC_001550
Mouse mammary tumor viru		MMTV	Mouse	NC_001503
Squirrel monkey retrovirus		SMV	Primate	NC_001514
Simian retrovirus 1		SRV1	Primate	M11841
Simian retrovirus 2		SRV2	Primate	M16605
Bovine leukemia virus	Deltaretrovirus	BLV	Cattle	NC_001414
Human T-lymphotropic virus 1		HTLV1	Human	NC_001436
Human T-lymphotropic virus 2		HTLV2	Human	NC_001488
Simian T-lymphotropic virus 1		STLV1	Non-human primate	NC_000858
Simian T-lymphotropic virus 2		STLV2	Non-human primate	NC_001815
Simian T-lymphotropic virus 3		STLV3	Non-human primate	NC_003323
Walleye dermal sarcoma virus	Epsilonretrovirus	WDSV	Fish	NC_001867
Walleye epidermal hyperplasia virus type 1		WEHV1	Fish	AF133051
Walleye epidermal hyperplasia virus type 2		WEHV2	Fish	AF133052
Baboon endogenous virus	Gammaretrovirus	BaEV	Baboon	D10032
Duck infectious anemia virus		DIAV	Duck	KF313137
Tachyglossus aculeatus endogenous retrovirus		Echidna ERV	Short-beaked echidna	KF313136
Galidia elegans endogenous retrovirus		Galidia ERV	Ring-tailed mongoose	KF313135
Feline leukemia virus		FeLV	Cat	NC_001940
Friend murine leukemia virus		F-MuLV	Mouse	NC_001362
Gibbon ape leukemia virus		GALV	Gibbon	NC_001885
Koala retrovirus		KoRV	Koala	NC_021704
Murine type C retrovirus		M-CRV	Mouse	NC_001702
Moloney murine leukemia virus		M-MuLV	Mouse	NC_001501
Mus dunni endogenous retrovirus		MDEV	Mouse	AF053745
Orcinus orca endogenous retrovirus		OOEV	Killer whale	GQ222416
Porcine endogenous retrovirus A		PERV-A	Pig	AJ293656
Porcine endogenous retrovirus B		PERV-B	Pig	AY099324
Porcine endogenous type C retrovirus		PERV-C	Pig	EF133960
RD114 retrovirus		RD114	Cat	NC_009889
Reticuloendotheliosis virus		REV	Chicken	NC_006934
Rhinolophus ferrumequinum retrovirus		RfRV	Greater horseshoe bat	JQ303225
Rauscher murine leukemia virus		R-MuLV	Mouse	NC_001819
Pre-xenotropic murine leukemia virus-related virus 1 and 2		XMRV	Mouse	NC_007815
Bovine immunodeficiency virus	Lentivirus	BIV	Cattle	NC_001413
Caprine arthritis encephalitis virus		CAEV	Goat	NC_001463
Equine infectious anemia virus		EIAV	Horse	NC_001450
Feline immunodeficiency virus		FIV	Cat	NC_001482
Human immunodeficiency virus 1		HIV1	Human	NC_001802
Human immunodeficiency virus 2		HIV2	Human	NC_001722
Simian immunodeficiency virus		SIV	Non-human primate	NC_001549
Simian immunodeficiency virus SIV-mnd 2		SIVmnd2	Non-human primate	NC_004455
Visna/Maedi virus		VMV	Sheep	NC_001452
Bovine foamy virus	Spumavirus	BFV	Cattle	NC_001831
Equine foamy virus		EFV	Horse	NC_002201
Feline foamy virus		FFV	Cat	NC_001871
Macaque simian foamy virus		MSFV	Macaque	NC_010819
Simian foamy virus		SFV	Non-human primate	NC_001364
African green monkey simian foamy virus		SFV3	African green monkey	NC_010820
